# Supplementary material for: Identification of Omicron-Delta Coinfections Using PCR-Based Genotyping
Source: Microbiol Spectr. 2022 May 3;10(3):e00605-22. doi: 10.1128/spectrum.00605-22 (PMC9241779; doi:10.1128/spectrum.00605-22)
Supplement: SUPPLEMENTAL FILE 2 — Supplemental material. Download spectrum.00605-22-s002.xlsx, XLSX file, 0.02 MB [file spectrum.00605-22-s002.xlsx]

## Sheet: TableS1
Supplemental Table 1. Genotyping qPCR, ddPCR, and sequencing data for UW specimens, including two control specimens (one omicron and one delta)
	Genotyping PCR Ct (allele 1 | allele 2)				TaqMan SGTF Ct			ddPCR Allele Frequency (% of droplets)				Consensus lineage	GISAID accession	BioSample accession
Sample ID	G8393A	T13195C	C21618G	C23202A	S	N	ORF1ab	417N	452L	484A	501Y
delta (9C2)	37.9 | 38.5	NDET | NDET	41.7 | 36.8	38.3 | NDET	23.4	22.071	21.19	0	0	0	0	AY.44	EPI_ISL_8058770	SAMN26934890
omicron (3DL)	24.9 | 23.2	29.0 | 22.1	22.6 | NDET	31.6 | 24.7	14.94	15.06	22.486	100	100	100	100	BA.1	EPI_ISL_8354935	SAMN26934891
coinf1 (5BG)	34.2 | 35.0	29.4 | 30.1	31.4 | 29.5	29.4 | 31.3	23.4	20.7	20.3	28.8625	21.7624	33.5551	29.3771	AY.25	EPI_ISL_8480319	SAMN26934892
coinf2 (8LH)	NDET | 35.1	NDET | 34.7	35.2 | NDET	NDET | 36.9	22.8	19.6	19.9	17.8	20.5	24	19.4	AY.4	EPI_ISL_8749811	SAMN25717016
coinf3 (HMIX1)	n/a	n/a	n/a	n/a	n/a	n/a	n/a	n/a	n/a	n/a	n/a	unassigned	n.d.	SAMN25759935
coinf4 (HMIX2)	n/a	n/a	n/a	n/a	n/a	n/a	n/a	n/a	n/a	n/a	n/a	unassigned	n.d.	SAMN25759936
n/a - not available
n.d. - not done

## Sheet: TableS2
Supplemental Table 2. Allele fractions of hybridization capture from Helix specimens
variant	aa	label	af1	af2	dp	sample
('21618', 'C', 'G')	T19R	Delta	0.7215	0.2785	2269	HMIX1
('21618', 'C', 'G')	T19R	Delta	0.5536	0.4464	2751	HMIX2
('21762', 'C', 'T')	A67Y	Omicron	0.2427	0.7573	919	HMIX1
('21762', 'C', 'T')	A67Y	Omicron	0.4448	0.5552	1322	HMIX2
('21764', 'ATACATG', 'A')	69/70del	Omicron	0.2448	0.7552	915	HMIX1
('21764', 'ATACATG', 'A')	69/70del	Omicron	0.4464	0.5536	1306	HMIX2
('21846', 'C', 'T')	T95I	Both	0.2335	0.7665	711	HMIX1
('21846', 'C', 'T')	T95I	Both	0.4568	0.5432	1018	HMIX2
('21986', 'GGTGTTTATT', 'G')	143/145del	Omicron	0.182	0.818	1698	HMIX1
('21986', 'GGTGTTTATT', 'G')	143/145del	Omicron	0.3422	0.6578	2519	HMIX2
('21987', 'G', 'A')	G142D	Delta	0.8234	0.1766	1687	HMIX1
('21987', 'G', 'A')	G142D	Delta	0.6668	0.3332	2485	HMIX2
('22028', 'GAGTTCA', 'G')	156/157del	Delta	0.7979	0.2021	1267	HMIX1
('22028', 'GAGTTCA', 'G')	156/157del	Delta	0.627	0.373	1965	HMIX2
('22193', 'AATT', 'A')	NL211I	Omicron	0.1403	0.8597	962	HMIX1
('22193', 'AATT', 'A')	NL211I	Omicron	0.3004	0.6996	1092	HMIX2
('22204', 'T', 'TGAGCCAGAA')	214EPEins	Omicron	0.1378	0.8622	958	HMIX1
('22204', 'T', 'TGAGCCAGAA')	214EPEins	Omicron	0.4216	0.5784	721	HMIX2
('22578', 'G', 'A')	G339D	Omicron	0.1676	0.8324	2583	HMIX1
('22578', 'G', 'A')	G339D	Omicron	0.3522	0.6478	2859	HMIX2
('22679', 'T', 'C')	S373P	Omicron	0.1314	0.8686	807	HMIX1
('22679', 'T', 'C')	S373P	Omicron	0.2141	0.7859	934	HMIX2
('22686', 'C', 'T')	S375F	Omicron	0.1848	0.8152	579	HMIX1
('22686', 'C', 'T')	S375F	Omicron	0.2799	0.7201	693	HMIX2
('22813', 'G', 'T')	K417N	Omicron	0.2939	0.7061	1633	HMIX1
('22813', 'G', 'T')	K417N	Omicron	0.4452	0.5548	2073	HMIX2
('22917', 'T', 'G')	L452R	Delta	0.6303	0.3697	687	HMIX1
('22917', 'T', 'G')	L452R	Delta	0.4641	0.5359	836	HMIX2
('22992', 'G', 'A')	S477N	Omicron	0.2762	0.7238	1271	HMIX1
('22992', 'G', 'A')	S477N	Omicron	0.4612	0.5388	1366	HMIX2
('22995', 'C', 'A')	T478K	Both	0.0023	0.9977	1280	HMIX1
('22995', 'C', 'A')	T478K	Both	0	1	1383	HMIX2
('23013', 'A', 'C')	E484A	Omicron	0.2771	0.7229	1303	HMIX1
('23013', 'A', 'C')	E484A	Omicron	0.4643	0.5357	1402	HMIX2
('23040', 'A', 'G')	Q493R	Omicron	0.275	0.725	1342	HMIX1
('23040', 'A', 'G')	Q493R	Omicron	0.4615	0.5385	1456	HMIX2
('23048', 'G', 'A')	G496S	Omicron	0.2746	0.7254	1344	HMIX1
('23048', 'G', 'A')	G496S	Omicron	0.4644	0.5356	1460	HMIX2
('23055', 'A', 'G')	Q498R	Omicron	0.2748	0.7252	1343	HMIX1
('23055', 'A', 'G')	Q498R	Omicron	0.4644	0.5356	1460	HMIX2
('23063', 'A', 'T')	N501Y	Omicron	0.3072	0.6928	1377	HMIX1
('23063', 'A', 'T')	N501Y	Omicron	0.5041	0.4959	1567	HMIX2
('23202', 'C', 'A')	T547K	Omicron	0.2917	0.7083	864	HMIX1
('23202', 'C', 'A')	T547K	Omicron	0.4887	0.5113	1377	HMIX2
('23403', 'A', 'G')	D614G	Both	0.0058	0.9942	1891	HMIX1
('23403', 'A', 'G')	D614G	Both	0.0054	0.9946	2598	HMIX2
('23525', 'C', 'T')	H655Y	Omicron	0.2879	0.7121	2536	HMIX1
('23525', 'C', 'T')	H655Y	Omicron	0.4833	0.5167	3691	HMIX2
('23604', 'C', 'A')	P681H	Omicron	0	0.7157	2160	HMIX1
('23604', 'C', 'A')	P681H	Omicron	0	0.529	2981	HMIX2
('23604', 'C', 'A,G')	P681H/R	Omicron/Delta	0.7157	0.2838		HMIX1
('23604', 'C', 'G')	P681R	Delta	0	0.2838	2160	HMIX1
('23604', 'C', 'G')	P681R	Delta	0	0.4706	2981	HMIX2
('23604', 'C', 'G,A')	P681H/R	Omicron/Delta	0.4706	0.529		HMIX2
('23948', 'G', 'T')	D796Y	Omicron	0.2389	0.7611	2202	HMIX1
('23948', 'G', 'T')	D796Y	Omicron	0.4475	0.5525	3618	HMIX2
('24130', 'C', 'A')	N856K	Omicron	0.3571	0.6429	812	HMIX1
('24130', 'C', 'A')	N856K	Omicron	0.5314	0.4686	1084	HMIX2
('24410', 'G', 'A')	D950N	Delta	0.7553	0.2447	564	HMIX1
('24410', 'G', 'A')	D950N	Delta	0.595	0.405	721	HMIX2
('24424', 'A', 'T')	Q954H	Omicron	0.2306	0.7694	399	HMIX1
('24424', 'A', 'T')	Q954H	Omicron	0.4262	0.5738	535	HMIX2
('24469', 'T', 'A')	N969K	Omicron	0.23	0.77	639	HMIX1
('24469', 'T', 'A')	N969K	Omicron	0.4461	0.5539	854	HMIX2
('24503', 'C', 'T')	L981F	Omicron	0.2274	0.7726	774	HMIX1
('24503', 'C', 'T')	L981F	Omicron	0.4464	0.5536	1017	HMIX2
